# Supplementary material for: Capnellenes from Capnella imbricata: Deciphering Their Anti-Inflammatory-Associated Chemical Features
Source: Pharmaceuticals (Basel). 2023 Jun 22;16(7):916. doi: 10.3390/ph16070916 (PMC10383453; doi:10.3390/ph16070916)
Supplement: Supplementary file 1 [file pharmaceuticals-16-00916-s001.zip]

Archive with 1 entries (1 files):
- pharmaceuticals-2425744-supplementary.pdf
